# Supplementary material for: Prophylactic Medication during Radioembolization in Metastatic Liver Disease: Is It Really Necessary? A Retrospective Cohort Study and Systematic Review of the Literature
Source: Diagnostics (Basel). 2023 Dec 12;13(24):3652. doi: 10.3390/diagnostics13243652 (PMC10742749; doi:10.3390/diagnostics13243652)
Supplement: Supplementary file 1 [file diagnostics-13-03652-s001.zip]

Archive with 1 entries (1 files):
- diagnostics-2711565-supplementary.pdf
